# Supplementary material for: Influence of Initiator Content and Polymerization Conditions on the Properties of Polyacrylate Mortar
Source: Materials (Basel). 2025 Oct 16;18(20):4737. doi: 10.3390/ma18204737 (PMC12566398; doi:10.3390/ma18204737)
Supplement: Supplementary file 1 [file materials-18-04737-s001.zip]

Archive with 1 entries (1 files):
- materials-3881964-supplementary.xlsx
