# Supplementary material for: Influence of Initiator Content and Polymerization Conditions on the Properties of Polyacrylate Mortar
Source: Materials (Basel). 2025 Oct 16;18(20):4737. doi: 10.3390/ma18204737 (PMC12566398; doi:10.3390/ma18204737)
Supplement: Supplementary file 1 [file materials-18-04737-s001.zip › materials-3881964-supplementary.xlsx]

## Sheet: Table S1
Compressive strength /Polymerization time	Compressive strength 1	Compressive strength 2	Compressive strength 3						Flexural strength / Polymerization time	Flexural strength 1	Flexural strength 2	Flexural strength 3
Polymerization time 0h	0	0	0						Polymerization time 0h	0	0	0			Levene test																													ANOVA
Polymerization time 1h	30.5	31	30.8						Polymerization time 1h	12	12.4	11.5
Polymerization time 2h	60.2	62.1	61.5						Polymerization time 2h	20	19.8	21.2
Polymerization time 3h	75	74	73.9						Polymerization time 3h	22	22	23.1
Polymerization time 4h	81.2	80.9	80.8						Polymerization time 4h	22.1	22.4	23
Polymerization time 5h	81.9	82	80.2						Polymerization time 5h	22.3	22.1	22.4
Polymerization time 6h	82	84.1	81.9						Polymerization time 6h	22.4	22.3	22.1
Polymerization time 12h	82.1	82.5	82.3						Polymerization time 12h	22.4	22.2	22.4																																Compressive strength /Polymerization time	Polymerization time 0h	Polymerization time 1h	Polymerization time 2h	Polymerization time 3h	Polymerization time 4h
Polymerization time 24h	82.3	82.6	83.2						Polymerization time 24h	22.5	22.2	22.3																																Compressive strength 1	0	30.5	60.2	75	81.2
																																												Compressive strength 2	0	31	62.1	74	80.9
Analysis of Variance: Repeated Measures Two-Way Analysis									Analysis of Variance: One-Way ANOVA																																			Compressive strength 3	0	30.8	61.5	73.9	80.8
SUMMARY									SUMMARY																																			Analysis of Variance: One-Way ANOVA
Group	Observation Count	Summation	average	Variance					Group	Observation Count	Summation	average	Variance
Compressive strength 1	9	575.2	63.9111	869.546					Flexural strength 1	9	165.7	18.4111	59.0936																															SUMMARY
Compressive strength 2	9	579.2	64.3556	873.663					Flexural strength 2	9	165.4	18.3778	57.9069																															Group	Observation Count	Summation	average	Variance
Compressive strength 3	9	574.6	63.8444	858.863					Flexural strength 3	9	168	18.6667	62.19																															Polymerization time 0h	3	0	0	0
																																												Polymerization time 1h	3	92.3	30.7667	0.0633333
																																												Polymerization time 2h	3	183.8	61.2667	0.943333
Analysis of Variance									Analysis of Variance																																			Polymerization time 3h	3	222.9	74.3	0.37
Source of Variation	SS	df	MS	F	P-value	F crit			Source of Variation	SS	df	MS	F	P-value	F crit																													Polymerization time 4h	3	242.9	80.9667	0.0433333
Intergroup	1.38963	2	0.694815	0.000801071	0.999199	3.40283			Intergroup	0.44963	2	0.224815	0.00376384	0.996244	3.40283																													Polymerization time 5h	3	244.1	81.3667	1.02333
Within the group	20816.6	24	867.357						Within the group	1433.52	24	59.7302																																Polymerization time 6h	3	248	82.6667	1.54333
																																												Polymerization time 12h	3	246.9	82.3	0.04
Total	20818	26							Total	1433.97	26																																	Polymerization time 24h	3	248.1	82.7	0.21
																												Bond strength	Initiator content 0.1
																			Tensile strength	Initiator content 0.1								polymerization temperature -20	2.9	3.3	3
Compressive strength	Initiator content 0.1								Flexural strength	Initiator content 0.1									polymerization temperature -20	3.1	3.2	3.2						polymerization temperature 0	2.7	3.1	2.9													Analysis of Variance
polymerization temperature -20	6.8	7.2	6.9						polymerization temperature -20	3.2	3.1	3.4							polymerization temperature 0	3	3.1	3.1						polymerization temperature 20	2.6	3	2.7													Source of Variation	SS	df	MS	F	P-value
polymerization temperature 0	6.4	6.7	6.5						polymerization temperature 0	2.7	3	2.9							polymerization temperature 20	3	2.9	2.9						polymerization temperature 40	1.7	2	1.8													Intergroup	20809.5	8	2601.19	5525.73	6.73736e-29
polymerization temperature 20	5.8	6.2	5.9						polymerization temperature 20	2.3	3	2.9							polymerization temperature 40	2.4	2.6	2.1						polymerization temperature 60	1.3	1.6	1.4													Within the group	8.47333	18	0.470741
polymerization temperature 40	5.6	6	5.7						polymerization temperature 40	2.1	2.1	2.3							polymerization temperature 60	2.1	2.5	2
polymerization temperature 60	5.3	5.9	5.4						polymerization temperature 60	1.8	2.2	2																Analysis of Variance: Repeated Measures Two-Way Analysis																Total	20818	26
																			Analysis of Variance: Repeated Measures Two-Way Analysis																									p<0.05
Analysis of Variance: Repeated Measures Two-Way Analysis									Analysis of Variance: Repeated Measures Two-Way Analysis																			SUMMARY	Initiator content 0.1			Total
																			SUMMARY	Initiator content 0.1			Total					polymerization temperature -20
SUMMARY	Initiator content 0.1			Total					SUMMARY	Initiator content 0.1			Total						polymerization temperature -20									Observation Count	5	5	5	15												Compressive strength	polymerization temperature -20	polymerization temperature 0	polymerization temperature 20	polymerization temperature 40	polymerization temperature 60
polymerization temperature -20									polymerization temperature -20										Observation Count	5	5	5	15					Summation	11.2	13	11.8	36												Initiator content 0.1	6.8	6.4	5.8	5.6	5.3
Observation Count	5	5	5	15					Observation Count	5	5	5	15						Summation	13.6	14.3	13.3	41.2					average	2.24	2.6	2.36	2.4													7.2	6.7	6.2	6	5.9
Summation	29.9	32	30.4	92.3					Summation	12.1	13.4	13.5	39						average	2.72	2.86	2.66	2.74667					Variance	0.488	0.565	0.513	0.471429													6.9	6.5	5.9	5.7	5.4
average	5.98	6.4	6.08	6.15333					average	2.42	2.68	2.7	2.6						Variance	0.197	0.093	0.323	0.182667																					Initiator content 0.2	15.1	14.7	14.5	14.1	13.5
Variance	0.372	0.295	0.372	0.331238					Variance	0.297	0.237	0.305	0.257143															Total																	15.9	15.4	15.4	14.9	14.2
																			Total									Observation Count	5	5	5														15.5	15.1	14.9	14.5	13.9
Total									Total										Observation Count	5	5	5						Summation	11.2	13	11.8													Initiator content 0.3	36.3	34.7	34.1	32.7	30.7
Observation Count	5	5	5						Observation Count	5	5	5							Summation	13.6	14.3	13.3						average	2.24	2.6	2.36														37.5	35.7	35.1	33.8	31.9
Summation	29.9	32	30.4						Summation	12.1	13.4	13.5							average	2.72	2.86	2.66						Variance	0.488	0.565	0.513														36.6	35.1	34.5	33.1	31.1
average	5.98	6.4	6.08						average	2.42	2.68	2.7							Variance	0.197	0.093	0.323																						Initiator content 0.4	52.7	52.1	50.5	49.5	48.8
Variance	0.372	0.295	0.372						Variance	0.297	0.237	0.305																																	54.2	53.5	52.1	51	50.2
																												Analysis of Variance																	53.3	52.7	51.1	50.1	49.4
																			Analysis of Variance									Source of Variation	SS	df	MS	F	P-value	F crit										Initiator content 0.5	68.5	65.9	63.5	62.6	61.2
Analysis of Variance									Analysis of Variance										Source of Variation	SS	df	MS	F	P-value	F crit			Sample	0	0	65535	65535	#NUM!	#NUM!											70.5	67.8	65.4	64.6	63.1
Source of Variation	SS	df	MS	F	P-value	F crit			Source of Variation	SS	df	MS	F	P-value	F crit				Sample	0	0	65535	65535	#NUM!	#NUM!			Column	0.336	2	0.168	0.321839	0.730881	3.88529											69.2	66.6	64.2	63.3	61.9
Sample	0	0	65535	65535	#NUM!	#NUM!			Sample	0	0	65535	65535	#NUM!	#NUM!				Column	0.105333	2	0.0526667	0.257749	0.77696	3.88529			Interaction	0	0	65535	65535	#NUM!	#NUM!										Initiator content 0.6	89.8	87.7	83	80.5	80.3
Column	0.481333	2	0.240667	0.694899	0.518135	3.88529			Column	0.244	2	0.122	0.436234	0.656322	3.88529				Interaction	0	0	65535	65535	#NUM!	#NUM!			Internal	6.264	12	0.522														90	88.6	83.8	81.2	80.9
Interaction	0	0	65535	65535	#NUM!	#NUM!			Interaction	0	0	65535	65535	#NUM!	#NUM!				Internal	2.452	12	0.204333																							91.1	88.4	83.8	81.3	81.1
Internal	4.156	12	0.346333						Internal	3.356	12	0.279667																Total	6.6	14														Initiator content 0.7	89.9	87.8	83.2	80.8	80.6
																			Total	2.55733	14																								90.7	88.5	83.9	81.6	81.5
Total	4.63733	14							Total	3.6	14																																		90.3	88.2	83.6	81.2	81
																												Bond strength	Initiator content 0.2															Initiator content 0.8	90.1	88.6	83.6	81.6	80.8
Compressive strength	Initiator content 0.2								Flexural strength	Initiator content 0.2									Tensile strength	Initiator content 0.2								polymerization temperature -20	3.7	4.1	3.8														90.2	89.1	84.1	82.2	81.3
polymerization temperature -20	15.1	15.9	15.5						polymerization temperature -20	15.5	16.1	15.9							polymerization temperature -20	3.8	4.4	3.9						polymerization temperature 0	3.3	3.7	3.4														90.6	89.2	84.2	82.2	81.4
polymerization temperature 0	14.7	15.4	15.1						polymerization temperature 0	13.5	14.2	13.9							polymerization temperature 0	3.5	4.1	3.6						polymerization temperature 20	2.9	3.4	3.1													Initiator content 0.9	90	88.8	84.6	82.1	81
polymerization temperature 20	14.5	15.4	14.9						polymerization temperature 20	11.5	12	11.9							polymerization temperature 20	3.4	3.6	3.5						polymerization temperature 40	2.2	2.6	2.3														90.4	89.3	85.3	82.7	81.5
polymerization temperature 40	14.1	14.9	14.5						polymerization temperature 40	8.5	9.1	8.9							polymerization temperature 40	2.5	3.1	2.6						polymerization temperature 60	1.4	1.9	1.6														90.5	89.5	85.2	82.7	81.6
polymerization temperature 60	13.5	14.2	13.9						polymerization temperature 60	5.3	6.1	5.6							polymerization temperature 60	2.3	2.5	2.4																						Initiator content 1	90	89.6	84.9	82.6	81.6
Analysis of Variance: Repeated Measures Two-Way Analysis																												Analysis of Variance: Repeated Measures Two-Way Analysis																	90.5	90.2	85.5	83.2	81.6
									Analysis of Variance: Repeated Measures Two-Way Analysis										Analysis of Variance: Repeated Measures Two-Way Analysis																										90.7	90.2	85.6	83.2	81.6
SUMMARY	Initiator content 0.2			Total																								SUMMARY	Initiator content 0.2			Total
polymerization temperature -20									SUMMARY	Initiator content 0.2			Total						SUMMARY	Initiator content 0.2			Total					polymerization temperature -20																Analysis of Variance: Repeated Measures Two-Way Analysis
Observation Count	5	5	5	15					polymerization temperature -20										polymerization temperature -20									Observation Count	5	5	5	15
Summation	71.9	75.8	73.9	221.6					Observation Count	5	5	5	15						Observation Count	5	5	5	15					Summation	13.5	15.7	14.2	43.4												SUMMARY	polymerization temperature -20	polymerization temperature 0	polymerization temperature 20	polymerization temperature 40	polymerization temperature 60
average	14.38	15.16	14.78	14.7733					Summation	54.3	57.5	56.2	168						Summation	15.5	17.7	16	49.2					average	2.7	3.14	2.84	2.89333												Initiator content 0.1
Variance	0.372	0.413	0.372	0.439238					average	10.86	11.5	11.24	11.2						average	3.1	3.54	3.2	3.28					Variance	0.835	0.783	0.783	0.722095												Observation Count	3	3	3	3	3
									Variance	16.348	15.905	16.628	14.04						Variance	0.435	0.583	0.435	0.453143																					Summation	20.9	19.6	17.9	17.3	16.6
Total																												Total																average	6.96667	6.53333	5.96667	5.76667	5.53333
Observation Count	5	5	5						Total										Total									Observation Count	5	5	5													Variance	0.0433333	0.0233333	0.0433333	0.0433333	0.103333
Summation	71.9	75.8	73.9						Observation Count	5	5	5							Observation Count	5	5	5						Summation	13.5	15.7	14.2
average	14.38	15.16	14.78						Summation	54.3	57.5	56.2							Summation	15.5	17.7	16						average	2.7	3.14	2.84													Initiator content 0.2
Variance	0.372	0.413	0.372						average	10.86	11.5	11.24							average	3.1	3.54	3.2						Variance	0.835	0.783	0.783													Observation Count	3	3	3	3	3
									Variance	16.348	15.905	16.628							Variance	0.435	0.583	0.435																						Summation	46.5	45.2	44.8	43.5	41.6
																																												average	15.5	15.0667	14.9333	14.5	13.8667
Analysis of Variance																												Analysis of Variance																Variance	0.16	0.123333	0.203333	0.16	0.123333
Source of Variation	SS	df	MS	F	P-value	F crit			Analysis of Variance										Analysis of Variance									Source of Variation	SS	df	MS	F	P-value	F crit
Sample	0	0	65535	65535	#NUM!	#NUM!			Source of Variation	SS	df	MS	F	P-value	F crit				Source of Variation	SS	df	MS	F	P-value	F crit			Sample	0	0	65535	65535	#NUM!	#NUM!										Initiator content 0.3
Column	1.52133	2	0.760667	1.97234	0.181715	3.88529			Sample	0	0	65535	65535	#NUM!	#NUM!				Sample	0	0	65535	65535	#NUM!	#NUM!			Column	0.505333	2	0.252667	0.315702	0.735153	3.88529										Observation Count	3	3	3	3	3
Interaction	0	0	65535	65535	#NUM!	#NUM!			Column	1.036	2	0.518	0.0317915	0.96879	3.88529				Column	0.532	2	0.266	0.549209	0.591255	3.88529			Interaction	0	0	65535	65535	#NUM!	#NUM!										Summation	110.4	105.5	103.7	99.6	93.7
Internal	4.628	12	0.385667						Interaction	0	0	65535	65535	#NUM!	#NUM!				Interaction	0	0	65535	65535	#NUM!	#NUM!			Internal	9.604	12	0.800333													average	36.8	35.1667	34.5667	33.2	31.2333
									Internal	195.524	12	16.2937							Internal	5.812	12	0.484333																						Variance	0.39	0.253333	0.253333	0.31	0.373333
Total	6.14933	14																										Total	10.1093	14
									Total	196.56	14								Total	6.344	14																							Initiator content 0.4
Compressive strength	Initiator content 0.3																																											Observation Count	3	3	3	3	3
polymerization temperature -20	36.3	37.5	36.6						Flexural strength	Initiator content 0.3									Tensile strength	Initiator content 0.3								Bond strength	Initiator content 0.3															Summation	160.2	158.3	153.7	150.6	148.4
polymerization temperature 0	34.7	35.7	35.1						polymerization temperature -20	18.5	19.6	18.9							polymerization temperature -20	4.8	5.2	4.9						polymerization temperature -20	4.8	5.2	4.9													average	53.4	52.7667	51.2333	50.2	49.4667
polymerization temperature 20	34.1	35.1	34.5						polymerization temperature 0	16.2	17	16.6							polymerization temperature 0	4.5	4.9	4.6						polymerization temperature 0	4.3	4.7	4.4													Variance	0.57	0.493333	0.653333	0.57	0.493333
polymerization temperature 40	32.7	33.8	33.1						polymerization temperature 20	14.6	15.6	15							polymerization temperature 20	4	4.4	4.1						polymerization temperature 20	3.8	4.3	4
polymerization temperature 60	30.7	31.9	31.1						polymerization temperature 40	11.8	13	12.2							polymerization temperature 40	3.4	4	3.5						polymerization temperature 40	3.2	3.6	3.3													Initiator content 0.5
									polymerization temperature 60	9.6	10.6	10							polymerization temperature 60	2.9	3.3	3						polymerization temperature 60	2.4	2.1	2.5													Observation Count	3	3	3	3	3
Analysis of Variance: Repeated Measures Two-Way Analysis																																												Summation	208.2	200.3	193.1	190.5	186.2
									Analysis of Variance: Repeated Measures Two-Way Analysis										Analysis of Variance: Repeated Measures Two-Way Analysis									Analysis of Variance: Repeated Measures Two-Way Analysis																average	69.4	66.7667	64.3667	63.5	62.0667
SUMMARY	Initiator content 0.3			Total																																								Variance	1.03	0.923333	0.923333	1.03	0.923333
polymerization temperature -20									SUMMARY	Initiator content 0.3			Total						SUMMARY	Initiator content 0.3			Total					SUMMARY	Initiator content 0.3			Total
Observation Count	5	5	5	15					polymerization temperature -20										polymerization temperature -20									polymerization temperature -20																Initiator content 0.6
Summation	168.5	174	170.4	512.9					Observation Count	5	5	5	15						Observation Count	5	5	5	15					Observation Count	5	5	5	15												Observation Count	3	3	3	3	3
average	33.7	34.8	34.08	34.1933					Summation	70.7	75.8	72.7	219.2						Summation	19.6	21.8	20.1	61.5					Summation	18.5	19.9	19.1	57.5												Summation	270.9	264.7	250.6	243	242.3
Variance	4.48	4.4	4.352	4.00352					average	14.14	15.16	14.54	14.6133						average	3.92	4.36	4.02	4.1					average	3.7	3.98	3.82	3.83333												average	90.3	88.2333	83.5333	81	80.7667
									Variance	12.388	12.188	12.388	10.7498						Variance	0.607	0.563	0.607	0.545714					Variance	0.88	1.447	0.887	0.932381												Variance	0.49	0.223333	0.213333	0.19	0.173333
Total
Observation Count	5	5	5						Total										Total									Total																Initiator content 0.7
Summation	168.5	174	170.4						Observation Count	5	5	5							Observation Count	5	5	5						Observation Count	5	5	5													Observation Count	3	3	3	3	3
average	33.7	34.8	34.08						Summation	70.7	75.8	72.7							Summation	19.6	21.8	20.1						Summation	18.5	19.9	19.1													Summation	270.9	264.5	250.7	243.6	243.1
Variance	4.48	4.4	4.352						average	14.14	15.16	14.54							average	3.92	4.36	4.02						average	3.7	3.98	3.82													average	90.3	88.1667	83.5667	81.2	81.0333
									Variance	12.388	12.188	12.388							Variance	0.607	0.563	0.607						Variance	0.88	1.447	0.887													Variance	0.16	0.123333	0.123333	0.16	0.203333
																																												Initiator content 0.8
Source of Variation	SS	df	MS	F	P-value	F crit			Analysis of Variance										Analysis of Variance									Analysis of Variance																Observation Count	3	3	3	3	3
Sample	0	0	65535	65535	#NUM!	#NUM!			Source of Variation	SS	df	MS	F	P-value	F crit				Source of Variation	SS	df	MS	F	P-value	F crit			Source of Variation	SS	df	MS	F	P-value	F crit										Summation	270.9	266.9	251.9	246	243.5
Column	3.12133	2	1.56067	0.353839	0.709072	3.88529			Sample	0	0	65535	65535	#NUM!	#NUM!				Sample	0	0	65535	65535	#NUM!	#NUM!			Sample	0	0	65535	65535	#NUM!	#NUM!										average	90.3	88.9667	83.9667	82	81.1667
Interaction	0	0	65535	65535	#NUM!	#NUM!			Column	2.64133	2	1.32067	0.107185	0.89921	3.88529				Column	0.532	2	0.266	0.449071	0.648521	3.88529			Column	0.197333	2	0.0986667	0.0920971	0.912655	3.88529										Variance	0.07	0.103333	0.103333	0.12	0.103333
Internal	52.928	12	4.41067						Interaction	0	0	65535	65535	#NUM!	#NUM!				Interaction	0	0	65535	65535	#NUM!	#NUM!			Interaction	0	0	65535	65535	#NUM!	#NUM!
									Internal	147.856	12	12.3213							Internal	7.108	12	0.592333						Internal	12.856	12	1.07133													Initiator content 0.9
Total	56.0493	14																																										Observation Count	3	3	3	3	3
									Total	150.497	14								Total	7.64	14							Total	13.0533	14														Summation	270.9	267.6	255.1	247.5	244.1
																																												average	90.3	89.2	85.0333	82.5	81.3667
Compressive strength	Initiator content 0.4								Flexural strength	Initiator content 0.4																		Bond strength	Initiator content 0.4															Variance	0.07	0.13	0.143333	0.12	0.103333
polymerization temperature -20	52.7	54.2	53.3						polymerization temperature -20	24.4	25.4	24.9							Tensile strength	Initiator content 0.4								polymerization temperature -20	5.6	6.1	5.8
polymerization temperature 0	52.1	53.5	52.7						polymerization temperature 0	16.5	17.6	16.9							polymerization temperature -20	5.7	6.5	5.9						polymerization temperature 0	5.1	5.7	5.3													Initiator content 1
polymerization temperature 20	50.5	52.1	51.1						polymerization temperature 20	14.8	16	15.2							polymerization temperature 0	5.2	6	5.4						polymerization temperature 20	4.6	5.1	4.8													Observation Count	3	3	3	3	3
polymerization temperature 40	49.5	51	50.1						polymerization temperature 40	14.3	15.3	14.7							polymerization temperature 20	4.8	5.6	5						polymerization temperature 40	4	4.6	4.2													Summation	271.2	270	256	249	244.8
polymerization temperature 60	48.8	50.2	49.4						polymerization temperature 60	14.4	15.4	14.8							polymerization temperature 40	4.3	5.1	4.5						polymerization temperature 60	3.1	3.7	3.3													average	90.4	90	85.3333	83	81.6
																			polymerization temperature 60	3.6	4.4	3.8																						Variance	0.13	0.12	0.143333	0.12	0
Analysis of Variance: Repeated Measures Two-Way Analysis									Analysis of Variance: Repeated Measures Two-Way Analysis																			Analysis of Variance: Repeated Measures Two-Way Analysis
																			Analysis of Variance: Repeated Measures Two-Way Analysis																									Total
SUMMARY	Initiator content 0.4			Total					SUMMARY	Initiator content 0.4			Total															SUMMARY	Initiator content 0.4			Total												Observation Count	30	30	30	30	30
polymerization temperature -20									polymerization temperature -20										SUMMARY	Initiator content 0.4			Total					polymerization temperature -20																Summation	1901	1862.6	1777.5	1730.6	1704.3
Observation Count	5	5	5	15					Observation Count	5	5	5	15						polymerization temperature -20									Observation Count	5	5	5	15												average	63.3667	62.0867	59.25	57.6867	56.81
Summation	253.6	261	256.6	771.2					Summation	84.4	89.7	86.5	260.6						Observation Count	5	5	5	15					Summation	22.4	25.2	23.4	71												Variance	1029.12	1006.84	893.967	847.872	846.455
average	50.72	52.2	51.32	51.4133					average	16.88	17.94	17.3	17.3733						Summation	23.6	27.6	24.6	75.8					average	4.48	5.04	4.68	4.73333
Variance	2.762	2.785	2.762	2.76981					Variance	18.457	18.238	18.835	16.0692						average	4.72	5.52	4.92	5.05333					Variance	0.947	0.888	0.947	0.852381
																			Variance	0.657	0.657	0.657	0.686952																					Analysis of Variance
Total									Total																			Total																Source of Variation	SS	df	MS	F	P-value
Observation Count	5	5	5						Observation Count	5	5	5							Total									Observation Count	5	5	5													Sample	133811	9	14867.9	53648.7	5.65582e-180
Summation	253.6	261	256.6						Summation	84.4	89.7	86.5							Observation Count	5	5	5						Summation	22.4	25.2	23.4													Column	949.522	4	237.381	856.557	2.137e-76
average	50.72	52.2	51.32						average	16.88	17.94	17.3							Summation	23.6	27.6	24.6						average	4.48	5.04	4.68													Interaction	265.174	36	7.36594	26.5791	4.0615e-37
Variance	2.762	2.785	2.762						Variance	18.457	18.238	18.835							average	4.72	5.52	4.92						Variance	0.947	0.888	0.947													Internal	27.7133	100	0.277133
																			Variance	0.657	0.657	0.657
																																												Total	135053	149
Analysis of Variance									Analysis of Variance																			Analysis of Variance
Source of Variation	SS	df	MS	F	P-value	F crit			Source of Variation	SS	df	MS	F	P-value	F crit				Analysis of Variance									Source of Variation	SS	df	MS	F	P-value	F crit
Sample	0	0	65535	65535	#NUM!	#NUM!			Sample	0	0	65535	65535	#NUM!	#NUM!				Source of Variation	SS	df	MS	F	P-value	F crit			Sample	0	0	65535	65535	#NUM!	#NUM!										Tensile strength	polymerization temperature -20	polymerization temperature 0	polymerization temperature 20	polymerization temperature 40	polymerization temperature 60
Column	5.54133	2	2.77067	1.00036	0.396447	3.88529			Column	2.84933	2	1.42467	0.0769674	0.926373	3.88529				Sample	0	0	65535	65535	#NUM!	#NUM!			Column	0.805333	2	0.402667	0.43422	0.657555	3.88529										Initiator content 0.1	3.1	3	3	2.4	2.1
Interaction	0	0	65535	65535	#NUM!	#NUM!			Interaction	0	0	65535	65535	#NUM!	#NUM!				Column	1.73333	2	0.866667	1.31913	0.303495	3.88529			Interaction	0	0	65535	65535	#NUM!	#NUM!											3.2	3.1	2.9	2.6	2.5
Internal	33.236	12	2.76967						Internal	222.12	12	18.51							Interaction	0	0	65535	65535	#NUM!	#NUM!			Internal	11.128	12	0.927333														3.2	3.1	2.9	2.1	2
																			Internal	7.884	12	0.657																						Initiator content 0.2	3.8	3.5	3.4	2.5	2.3
Total	38.7773	14							Total	224.969	14																	Total	11.9333	14															4.4	4.1	3.6	3.1	2.5
																			Total	9.61733	14																								3.9	3.6	3.5	2.6	2.4
																																												Initiator content 0.3	4.8	4.5	4	3.4	2.9
									Flexural strength	Initiator content 0.5									Tensile strength	Initiator content 0.5								Bond strength	Initiator content 0.5																5.2	4.9	4.4	4	3.3
Compressive strength	Initiator content 0.5								polymerization temperature -20	28.7	29	29.2							polymerization temperature -20	7	7.3	6.9						polymerization temperature -20	6.7	7.2	6.9														4.9	4.6	4.1	3.5	3
polymerization temperature -20	68.5	70.5	69.2						polymerization temperature 0	19.4	20.3	19.9							polymerization temperature 0	6.7	7	6.9						polymerization temperature 0	6.4	7	6.6													Initiator content 0.4	5.7	5.2	4.8	4.3	3.6
polymerization temperature 0	65.9	67.8	66.6						polymerization temperature 20	18.6	19.8	19.1							polymerization temperature 20	6.2	6.8	6.4						polymerization temperature 20	6	6.6	6.2														6.5	6	5.6	5.1	4.4
polymerization temperature 20	63.5	65.4	64.2						polymerization temperature 40	18.5	19.6	19							polymerization temperature 40	5.8	6.4	6						polymerization temperature 40	5.5	6	5.7														5.9	5.4	5	4.5	3.8
polymerization temperature 40	62.6	64.6	63.3						polymerization temperature 60	17.6	18.7	18.1							polymerization temperature 60	5.7	5.7	5.8						polymerization temperature 60	5	5.6	5.2													Initiator content 0.5	7	6.7	6.2	5.8	5.7
polymerization temperature 60	61.2	63.1	61.9																																										7.3	7	6.8	6.4	5.7
									Analysis of Variance: Repeated Measures Two-Way Analysis										Analysis of Variance: Repeated Measures Two-Way Analysis									Analysis of Variance: Repeated Measures Two-Way Analysis																	6.9	6.9	6.4	6	5.8
Analysis of Variance: Repeated Measures Two-Way Analysis																																												Initiator content 0.6	8.1	7.8	7.8	7.4	7.1
									SUMMARY	Initiator content 0.5			Total						SUMMARY	Initiator content 0.5			Total					SUMMARY	Initiator content 0.5			Total													8.9	8.6	8.6	8.2	7.9
SUMMARY	Initiator content 0.5			Total					polymerization temperature -20										polymerization temperature -20									polymerization temperature -20																	8.3	8	8	7.6	7.4
polymerization temperature -20									Observation Count	5	5	5	15						Observation Count	5	5	5	15					Observation Count	5	5	5	15
Observation Count	5	5	5	15					Summation	102.8	107.4	105.3	315.5						Summation	31.4	33.2	32	96.6					Summation	29.6	32.4	30.6	92.6												Analysis of Variance: Repeated Measures Two-Way Analysis
Summation	321.7	331.4	325.2	978.3					average	20.56	21.48	21.06	21.0333						average	6.28	6.64	6.4	6.44					average	5.92	6.48	6.12	6.17333
average	64.34	66.28	65.04	65.22					Variance	21.113	18.007	21.113	17.361						Variance	0.317	0.383	0.255	0.296857					Variance	0.467	0.452	0.467	0.453524												SUMMARY	polymerization temperature -20	polymerization temperature 0	polymerization temperature 20	polymerization temperature 40	polymerization temperature 60
Variance	8.333	8.457	8.333	7.86743																																								Initiator content 0.1
									Total										Total									Total																Observation Count	3	3	3	3	3
Total									Observation Count	5	5	5							Observation Count	5	5	5						Observation Count	5	5	5													Summation	9.5	9.2	8.8	7.1	6.6
Observation Count	5	5	5						Summation	102.8	107.4	105.3							Summation	31.4	33.2	32						Summation	29.6	32.4	30.6													average	3.16667	3.06667	2.93333	2.36667	2.2
Summation	321.7	331.4	325.2						average	20.56	21.48	21.06							average	6.28	6.64	6.4						average	5.92	6.48	6.12													Variance	0.00333333	0.00333333	0.00333333	0.0633333	0.07
average	64.34	66.28	65.04						Variance	21.113	18.007	21.113							Variance	0.317	0.383	0.255						Variance	0.467	0.452	0.467
Variance	8.333	8.457	8.333																																									Initiator content 0.2
																																												Observation Count	3	3	3	3	3
									Analysis of Variance										Analysis of Variance									Analysis of Variance																Summation	12.1	11.2	10.5	8.2	7.2
Analysis of Variance									Source of Variation	SS	df	MS	F	P-value	F crit				Source of Variation	SS	df	MS	F	P-value	F crit			Source of Variation	SS	df	MS	F	P-value	F crit										average	4.03333	3.73333	3.5	2.73333	2.4
Source of Variation	SS	df	MS	F	P-value	F crit			Sample	0	0	65535	65535	#NUM!	#NUM!				Sample	0	0	65535	65535	#NUM!	#NUM!			Sample	0	0	65535	65535	#NUM!	#NUM!										Variance	0.103333	0.103333	0.01	0.103333	0.01
Sample	0	0	65535	65535	#NUM!	#NUM!			Column	2.12133	2	1.06067	0.0528282	0.948762	3.88529				Column	0.336	2	0.168	0.527749	0.603013	3.88529			Column	0.805333	2	0.402667	0.871573	0.44317	3.88529
Column	9.652	2	4.826	0.576285	0.576798	3.88529			Interaction	0	0	65535	65535	#NUM!	#NUM!				Interaction	0	0	65535	65535	#NUM!	#NUM!			Interaction	0	0	65535	65535	#NUM!	#NUM!										Initiator content 0.3
Interaction	0	0	65535	65535	#NUM!	#NUM!			Internal	240.932	12	20.0777							Internal	3.82	12	0.318333						Internal	5.544	12	0.462													Observation Count	3	3	3	3	3
Internal	100.492	12	8.37433																																									Summation	14.9	14	12.5	10.9	9.2
									Total	243.053	14								Total	4.156	14							Total	6.34933	14														average	4.96667	4.66667	4.16667	3.63333	3.06667
Total	110.144	14																																										Variance	0.0433333	0.0433333	0.0433333	0.103333	0.0433333
Compressive strength	Initiator content 0.6								Flexural strength	Initiator content 0.6									Tensile strength	Initiator content 0.6									Bond strength	Initiator content 0.6														Initiator content 0.4
polymerization temperature -20	89.8	90	91.1						polymerization temperature -20	28.7	30	29.1							polymerization temperature -20	8.6	8.9	8.3							polymerization temperature -20	8	8.7	8.3												Observation Count	3	3	3	3	3
polymerization temperature 0	87.7	88.6	88.4						polymerization temperature 0	22.4	23.7	22.9							polymerization temperature 0	7.8	8.6	8							polymerization temperature 0	7.8	8.4	8												Summation	18.1	16.6	15.4	13.9	11.8
polymerization temperature 20	83	83.8	83.8						polymerization temperature 20	21.9	23.1	22.4							polymerization temperature 20	7.8	8.6	8							polymerization temperature 20	7.6	8.3	7.9												average	6.03333	5.53333	5.13333	4.63333	3.93333
polymerization temperature 40	80.5	81.2	81.3						polymerization temperature 40	21.6	22.7	22.1							polymerization temperature 40	7.4	8.2	7.6							polymerization temperature 40	7.1	7.8	7.4												Variance	0.173333	0.173333	0.173333	0.173333	0.173333
polymerization temperature 60	80.3	80.9	81.1						polymerization temperature 60	21.8	23.2	22.3							polymerization temperature 60	7.1	7.9	7.4							polymerization temperature 60	6.9	7.5	7.1
																																												Initiator content 0.5
Analysis of Variance: Repeated Measures Two-Way Analysis									Analysis of Variance: Repeated Measures Two-Way Analysis										Analysis of Variance: Repeated Measures Two-Way Analysis										Analysis of Variance: Repeated Measures Two-Way Analysis															Observation Count	3	3	3	3	3
																																												Summation	21.2	20.6	19.4	18.2	17.2
SUMMARY	Initiator content 0.6			Total					SUMMARY	Initiator content 0.6			Total						SUMMARY	Initiator content 0.6			Total						SUMMARY	Initiator content 0.6			Total											average	7.06667	6.86667	6.46667	6.06667	5.73333
polymerization temperature -20									polymerization temperature -20										polymerization temperature -20										polymerization temperature -20															Variance	0.0433333	0.0233333	0.0933333	0.0933333	0.00333333
Observation Count	5	5	5	15					Observation Count	5	5	5	15						Observation Count	5	5	5	15						Observation Count	5	5	5	15
Summation	421.3	424.5	425.7	1271.5					Summation	116.4	122.7	118.8	357.9						Summation	38.7	42.2	39.3	120.2						Summation	37.4	40.7	38.7	116.8											Initiator content 0.6
average	84.26	84.9	85.14	84.7667					average	23.28	24.54	23.76	23.86						average	7.74	8.44	7.86	8.01333						average	7.48	8.14	7.74	7.78667											Observation Count	3	3	3	3	3
Variance	18.483	17.65	19.753	16.1152					Variance	9.267	9.443	8.998	8.20543						Variance	0.318	0.153	0.128	0.271238						Variance	0.217	0.233	0.233	0.274095											Summation	25.3	24.4	24.4	23.2	22.4
																																												average	8.43333	8.13333	8.13333	7.73333	7.46667
Total									Total										Total										Total															Variance	0.173333	0.173333	0.173333	0.173333	0.163333
Observation Count	5	5	5						Observation Count	5	5	5							Observation Count	5	5	5							Observation Count	5	5	5
Summation	421.3	424.5	425.7						Summation	116.4	122.7	118.8							Summation	38.7	42.2	39.3							Summation	37.4	40.7	38.7												Total
average	84.26	84.9	85.14						average	23.28	24.54	23.76							average	7.74	8.44	7.86							average	7.48	8.14	7.74												Observation Count	18	18	18	18	18
Variance	18.483	17.65	19.753						Variance	9.267	9.443	8.998							Variance	0.318	0.153	0.128							Variance	0.217	0.233	0.233												Summation	101.1	96	91	81.5	74.4
																																												average	5.61667	5.33333	5.05556	4.52778	4.13333
																																												Variance	3.44147	3.30353	3.44379	3.85036	3.86471
Analysis of Variance									Analysis of Variance										Analysis of Variance										Analysis of Variance
Source of Variation	SS	df	MS	F	P-value	F crit			Source of Variation	SS	df	MS	F	P-value	F crit				Source of Variation	SS	df	MS	F	P-value	F crit				Source of Variation	SS	df	MS	F	P-value	F crit
Sample	0	0	65535	65535	#NUM!	#NUM!			Sample	0	0	65535	65535	#NUM!	#NUM!				Sample	0	0	65535	65535	#NUM!	#NUM!				Sample	0	0	65535	65535	#NUM!	#NUM!									Analysis of Variance
Column	2.06933	2	1.03467	0.0555416	0.946214	3.88529			Column	4.044	2	2.022	0.218926	0.80652	3.88529				Column	1.40133	2	0.700667	3.50918	0.0631028	3.88529				Column	1.10533	2	0.552667	2.42753	0.130229	3.88529									Source of Variation	SS	df	MS	F	P-value
Interaction	0	0	65535	65535	#NUM!	#NUM!			Interaction	0	0	65535	65535	#NUM!	#NUM!				Interaction	0	0	65535	65535	#NUM!	#NUM!				Interaction	0	0	65535	65535	#NUM!	#NUM!									Sample	296.641	5	59.3283	651.959	6.58126e-51
Internal	223.544	12	18.6287						Internal	110.832	12	9.236							Internal	2.396	12	0.199667							Internal	2.732	12	0.227667												Column	26.0344	4	6.50861	71.5232	3.80509e-22
																																												Interaction	2.26422	20	0.113211	1.24408	0.252877
Total	225.613	14							Total	114.876	14								Total	3.79733	14								Total	3.83733	14													Internal	5.46	60	0.091
Compressive strength	Initiator content 0.7																																											Total	330.4	89
polymerization temperature -20	89.9	90.7	90.3						Flexural strength	Initiator content 0.7
polymerization temperature 0	87.8	88.5	88.2						polymerization temperature -20	29.2	29.5	29.5
polymerization temperature 20	83.2	83.9	83.6						polymerization temperature 0	23.4	24.3	23.9
polymerization temperature 40	80.8	81.6	81.2						polymerization temperature 20	22.9	24.3	23.4
polymerization temperature 60	80.6	81.5	81						polymerization temperature 40	21.7	22.2	22.2
									polymerization temperature 60	21.9	23.2	22.4
Analysis of Variance: Repeated Measures Two-Way Analysis
									Analysis of Variance: Repeated Measures Two-Way Analysis
SUMMARY	Initiator content 0.7			Total
polymerization temperature -20									SUMMARY	Initiator content 0.7			Total
Observation Count	5	5	5	15					polymerization temperature -20
Summation	422.3	426.2	424.3	1272.8					Observation Count	5	5	5	15
average	84.46	85.24	84.86	84.8533					Summation	119.1	123.5	121.4	364
Variance	17.658	17.368	17.658	15.1612					average	23.82	24.7	24.28	24.2667
									Variance	9.537	7.965	9.007	7.71238
Total
Observation Count	5	5	5						Total
Summation	422.3	426.2	424.3						Observation Count	5	5	5
average	84.46	85.24	84.86						Summation	119.1	123.5	121.4
Variance	17.658	17.368	17.658						average	23.82	24.7	24.28
									Variance	9.537	7.965	9.007
Analysis of Variance
Source of Variation	SS	df	MS	F	P-value	F crit			Analysis of Variance
Sample	0	0	65535	65535	#NUM!	#NUM!			Source of Variation	SS	df	MS	F	P-value	F crit
Column	1.52133	2	0.760667	0.0433149	0.957759	3.88529			Sample	0	0	65535	65535	#NUM!	#NUM!
Interaction	0	0	65535	65535	#NUM!	#NUM!			Column	1.93733	2	0.968667	0.109623	0.897059	3.88529
Internal	210.736	12	17.5613						Interaction	0	0	65535	65535	#NUM!	#NUM!
									Internal	106.036	12	8.83633
Total	212.257	14
Compressive strength	Initiator content 0.8								Total	107.973	14
polymerization temperature -20	90.1	90.2	90.6
polymerization temperature 0	88.6	89.1	89.2						Flexural strength	Initiator content 0.8
polymerization temperature 20	83.6	84.1	84.2						polymerization temperature -20	29.4	29.2	29.9
polymerization temperature 40	81.6	82.2	82.2						polymerization temperature 0	24.7	26.1	25.2
polymerization temperature 60	80.8	81.3	81.4						polymerization temperature 20	23.5	24.6	24
									polymerization temperature 40	21.7	21.6	22.2
Analysis of Variance: Repeated Measures Two-Way Analysis									polymerization temperature 60	21.8	23	22.3
SUMMARY	Initiator content 0.8			Total					Analysis of Variance: Repeated Measures Two-Way Analysis
polymerization temperature -20
Observation Count	5	5	5	15					SUMMARY	Initiator content 0.8			Total
Summation	424.7	426.9	427.6	1279.2					polymerization temperature -20
average	84.94	85.38	85.52	85.28					Observation Count	5	5	5	15
Variance	17.528	16.367	17.272	14.6846					Summation	121.1	124.5	123.6	369.2
									average	24.22	24.9	24.72	24.6133
Total									Variance	9.947	8.63	9.947	8.23838
Observation Count	5	5	5
Summation	424.7	426.9	427.6						Total
average	84.94	85.38	85.52						Observation Count	5	5	5
Variance	17.528	16.367	17.272						Summation	121.1	124.5	123.6
									average	24.22	24.9	24.72
									Variance	9.947	8.63	9.947
Analysis of Variance
Source of Variation	SS	df	MS	F	P-value	F crit
Sample	0	0	65535	65535	#NUM!	#NUM!			Analysis of Variance
Column	0.916	2	0.458	0.0268532	0.973562	3.88529			Source of Variation	SS	df	MS	F	P-value	F crit
Interaction	0	0	65535	65535	#NUM!	#NUM!			Sample	0	0	65535	65535	#NUM!	#NUM!
Internal	204.668	12	17.0557						Column	1.24133	2	0.620667	0.0652784	0.937137	3.88529
									Interaction	0	0	65535	65535	#NUM!	#NUM!
Total	205.584	14							Internal	114.096	12	9.508
Compressive strength	Initiator content 0.9								Total	115.337	14
polymerization temperature -20	90	90.4	90.5
polymerization temperature 0	88.8	89.3	89.5						Flexural strength	Initiator content 0.9
polymerization temperature 20	84.6	85.3	85.2						polymerization temperature -20	29.2	30.2	29.7
polymerization temperature 40	82.1	82.7	82.7						polymerization temperature 0	23.6	25	24.1
polymerization temperature 60	81	81.5	81.6						polymerization temperature 20	23.4	24.8	23.8
Analysis of Variance: Repeated Measures Two-Way Analysis									polymerization temperature 40	21.8	21.8	22.3
									polymerization temperature 60	21.7	22.3	22.2
SUMMARY	Initiator content 0.9			Total
polymerization temperature -20									Analysis of Variance: Repeated Measures Two-Way Analysis
Observation Count	5	5	5	15
Summation	426.5	429.2	429.5	1285.2					SUMMARY	Initiator content 0.9			Total
average	85.3	85.84	85.9	85.68					polymerization temperature -20
Variance	15.89	15.438	15.835	13.5531					Observation Count	5	5	5	15
									Summation	119.7	124.1	122.1	365.9
Total									average	23.94	24.82	24.42	24.3933
Observation Count	5	5	5						Variance	9.418	11.112	9.447	8.70352
Summation	426.5	429.2	429.5
average	85.3	85.84	85.9						Total
Variance	15.89	15.438	15.835						Observation Count	5	5	5
									Summation	119.7	124.1	122.1
									average	23.94	24.82	24.42
Analysis of Variance									Variance	9.418	11.112	9.447
Source of Variation	SS	df	MS	F	P-value	F crit
Sample	0	0	65535	65535	#NUM!	#NUM!
Column	1.092	2	0.546	0.0347306	0.965962	3.88529			Analysis of Variance
Interaction	0	0	65535	65535	#NUM!	#NUM!			Source of Variation	SS	df	MS	F	P-value	F crit
Internal	188.652	12	15.721						Sample	0	0	65535	65535	#NUM!	#NUM!
									Column	1.94133	2	0.970667	0.0971411	0.908134	3.88529
Total	189.744	14							Interaction	0	0	65535	65535	#NUM!	#NUM!
									Internal	119.908	12	9.99233
Compressive strength	Initiator content 1
polymerization temperature -20	90	90.5	90.7						Total	121.849	14
polymerization temperature 0	89.6	90.2	90.2
polymerization temperature 20	84.9	85.5	85.6
polymerization temperature 40	82.6	83.2	83.2						Flexural strength	Initiator content 1
polymerization temperature 60	81.6	81.6	81.6						polymerization temperature -20	29.4	31	29.9
									polymerization temperature 0	24.5	24.8	23.5
Analysis of Variance: Repeated Measures Two-Way Analysis									polymerization temperature 20	23.3	24.7	24.7
									polymerization temperature 40	21.4	21.9	21.9
SUMMARY	Initiator content 1			Total					polymerization temperature 60	21.8	23.1	22.3
polymerization temperature -20
Observation Count	5	5	5	15					Analysis of Variance: Repeated Measures Two-Way Analysis
Summation	428.7	431	431.3	1291
average	85.74	86.2	86.26	86.0667					SUMMARY	Initiator content 1			Total
Variance	15.188	16.285	16.688	13.8181					polymerization temperature -20
									Observation Count	5	5	5	15
Total									Summation	120.4	125.5	122.3	368.2
Observation Count	5	5	5						average	24.08	25.1	24.46	24.5467
Summation	428.7	431	431.3						Variance	10.367	12.325	10.448	9.65838
average	85.74	86.2	86.26
Variance	15.188	16.285	16.688						Total
									Observation Count	5	5	5
									Summation	120.4	125.5	122.3
Analysis of Variance									average	24.08	25.1	24.46
Source of Variation	SS	df	MS	F	P-value	F crit			Variance	10.367	12.325	10.448
Sample	0	0	65535	65535	#NUM!	#NUM!
Column	0.809333	2	0.404667	0.0252071	0.975159	3.88529
Interaction	0	0	65535	65535	#NUM!	#NUM!			Analysis of Variance
Internal	192.644	12	16.0537						Source of Variation	SS	df	MS	F	P-value	F crit
									Sample	0	0	65535	65535	#NUM!	#NUM!
Total	193.453	14							Column	2.65733	2	1.32867	0.120278	0.88773	3.88529
									Interaction	0	0	65535	65535	#NUM!	#NUM!
									Internal	132.56	12	11.0467
									Total	135.217	14
[truncated: 14 more columns]
